# Supplementary material for: The utility of MEWS for predicting the mortality in the elderly adults with COVID-19: a retrospective cohort study with comparison to other predictive clinical scores
Source: PeerJ. 2020 Sep 28;8:e10018. doi: 10.7717/peerj.10018 (PMC7528814; doi:10.7717/peerj.10018)
Supplement: Supplemental Information 5 [file peerj-08-10018-s005.xlsx]

## Sheet: Sheet1
ID	APACHE	SOFA	CURB-65	PSI	SIRS	qSOFA	MEWS	outcome	gender(M1，F2）	age	diagnosis	underlying diease(H =hypertension;ACS= Acute coronary syndrome;HF=heart failure;DM= diabetes;N=None;)	Lymphocyte	Neutrophil	HB	D2	CRP	ALB	Glu	Pleural effusion	CT range	temperature	HR	RR	SBP	DBP	MAP	consciousness	GCS	Na	K	Cr	BUN	TBIL	HCT	WBC	PLT	SPO2	Oxygen inhalation
213	17	5	0	100	3	0	4	0	1	60	COVID-19	NA	1.3	4.5	143	0.34	33.5	34.3	7.71	0	3	39.3	100	22	140	90	136.667	Clear	15	139	4	87	2.97	5.6	0.427	5.82	104	90	Noninvasive ventilation
23	23	6	1	120	4	2	3	1	1	60	COVID-19	NA	1	15.8	168	0.12	35.14	37.6	8.63	0	3	38.1	96	23	142	78	125.333	Irritability	11	137	4.3	66	5.56	15.5	0.509	17.3	236	83	Noninvasive ventilation
101	24	6	4	167	3	2	5	0	1	77	COVID-19	NA	1	17.7	146	9	144.87	29.3	9.37	0	3	36.8	107	42	103	82	116.333	Irritability	11	141	3.2	67	7.49	16.1	0.407	19.3	175	85	Noninvasive ventilation
233	26	8	4	182	2	2	6	1	1	82	COVID-19	H/DM	0.6	10.7	160	2.58	32.83	28.1	9.79	0	3	36.5	115	46	167	62	117.667	Irritability	11	144	4.1	127	11.75	12.4	0.455	11.7	140	84	Noninvasive ventilation
7	20	9	4	185	2	2	4	0	1	75	COVID-19	H/ACS	0.8	10.9	130	9	36.9	27.7	6.21	0	2	36.5	76	36	109	68	104.333	Irritability	11	143	4.1	119	12.91	17.2	0.385	12.2	90	89	Noninvasive ventilation
111	27	9	3	197	1	2	3	1	1	87	COVID-19	H/ACS	0.2	7.2	117	0.75	34.43	40.1	9.04	1	2	36.5	88	28	152	85	135.667	Irritability	11	129	5.6	142	18.85	13.4	0.349	7.9	77	62	Noninvasive ventilation
64	22	8	2	148	3	2	6	1	1	68	COVID-19	DM	0.6	6.1	138	0.05	37.88	37	5.96	0	3	39	108	28	118	65	104.333	Irritability	11	126	3.6	68	3.72	13	0.389	7.2	128	61	Noninvasive ventilation
107	20	7	3	151	1	1	3	0	2	71	COVID-19	DM	0.7	9.1	86	0.33	36.3	29.3	16.79	1	3	36.8	110	20	110	60	96.6667	Irritability	11	134	3.5	69	4.41	21.6	0.263	10.3	205	91	Noninvasive ventilation
150	17	6	3	131	1	2	4	1	1	61	COVID-19	DM	0.6	4.7	132	9	36.2	29.9	18.14	0	3	37.4	110	18	90	60	90	Irritability	11	139	4.8	91	8.1	5.5	0.401	5.5	162	58	Noninvasive ventilation
120	26	7	3	196	3	2	6	1	1	66	COVID-19	ACS(PCI)	0.2	12	132	0.75	35.81	30	9.09	1	3	36.9	116	40	154	78	129.333	Irritability	11	117	3.7	68	5.68	26.1	0.369	13.2	200	65	Noninvasive ventilation
30	27	17	4	168	2	2	5	1	2	68	COVID-19	NA	0.3	13	134	9	32.19	27	9.24	1	3	36.3	79	46	162	103	157	sleepiness	9	139	3.7	195	23.39	19.1	0.399	13.6	18	76	Noninvasive ventilation
68	24	9	4	188	3	2	5	1	1	88	COVID-19	NA	1.3	10	147	7.19	32.66	35	6.28	0	3	36.4	90	30	158	79	131.667	sleepiness	9	154	3.8	117	19.12	20.8	0.43	12.2	181	83	Noninvasive ventilation
99	25	8	3	157	2	2	7	1	1	67	COVID-19	NA	0.3	7.8	143	9	34.44	30.2	5.95	0	2	39.4	85	30	139	92	138.333	sleepiness	9	135	4.1	76	4.41	21.7	0.408	8.2	176	84	Noninvasive ventilation
160	22	7	3	129	2	2	5	1	2	79	COVID-19	NA	0.4	8	134	2.13	31.36	25.1	9.66	0	3	37	108	28	155	70	121.667	sleepiness	9	139	4	6	10.46	13.2	0.418	8.5	369	85	Noninvasive ventilation
209	27	8	3	158	2	2	4	0	1	78	COVID-19	H/ACS/DM/heart failure	0.4	8.5	140	2.16	18.88	29.5	16.16	0	3	36.6	109	24	133	89	133.333	sleepiness	9	133	3.6	114	7.53	7.6	0.414	9.2	247	86	Noninvasive ventilation
134	24	7	3	146	3	2	5	1	1	66	COVID-19	H	0.9	8.7	123	9	36.3	29.3	6.95	0	3	38	90	30	130	80	123.333	sleepiness	9	140	4.4	71	5.53	8	0.349	9.7	164	82	Noninvasive ventilation
69	25	8	3	165	2	2	5	1	1	85	COVID-19	Alzheimer's disease	0.4	5.1	144	9	37.62	33.8	7.56	0	3	37.5	91	23	131	74	117.667	coma	6	144	3.7	104	14.02	28.6	0.43	5.8	169	73	Noninvasive ventilation
180	31	7	4	153	2	2	8	1	2	73	COVID-19	H/DM	1.6	14.1	144	9	36.92	27.7	16.27	0	3	36.4	28	32	179	106	165.667	coma	6	145	4.7	75	10.57	9.7	0.436	16.1	516	82	Noninvasive ventilation
131	29	9	4	188	2	2	7	1	1	78	COVID-19	H	0.5	8.5	145	1.2	33.26	31.7	8.3	1	3	36.6	103	56	102	67	101	coma	6	141	4.6	287	15.41	15.6	0.431	9.5	244	63	Noninvasive ventilation
201	27	9	4	167	2	2	8	1	1	70	COVID-19	COPD	0.8	8.9	146	2.67	38.34	27.8	15.81	0	3	36.2	115	36	120	63	103	coma	6	137	3.9	124	11.57	14.6	0.434	10.4	119	40	Noninvasive ventilation
119	28	10	4	154	4	2	8	1	1	74	COVID-19	ACS(PCI)/Atrial fibrillation	0.8	12.9	127	9	278.62	23.3	7.13	0	2	39.3	102	29	106	56	91.3333	coma	7	152	4.2	144	16.03	24.2	0.381	14	138	70	Noninvasive ventilation
217	22	5	2	158	2	1	6	1	1	78	COVID-19	Valvular disease	0.3	9.2	110	0.71	205.52	28.9	9.98	0	2	36.5	136	49	139	66	112.333	Clear	15	143	2.7	73	5.24	26.8	0.316	9.8	254	70	Noninvasive ventilation
56	18	4	1	114	2	1	2	1	2	84	COVID-19	NA	0.7	3.9	132	0.75	36.47	32.7	6.5	0	3	36.6	96	28	169	88	144.333	Clear	15	134	4.2	53	2.57	13.3	0.401	4.8	173	82	Noninvasive ventilation
10	14	5	1	95	1	0	2	0	2	65	COVID-19	NA	0.8	10.3	114	9	18.78	27.7	5.76	0	3	36.5	88	22	133	82	126.333	Clear	15	141	4.5	80	5	16.4	0.344	11.4	139	72	Noninvasive ventilation
63	20	4	1	117	2	1	4	0	2	67	COVID-19	H/DM/ACS	1.5	8.4	108	0	35.65	35	22.57	0	1	36.8	127	27	155	82	133.667	Clear	15	135	3.9	42	2.98	5.8	0.319	10.7	404	98	Noninvasive ventilation
220	18	4	1	96	1	1	2	0	2	66	COVID-19	DM	1.5	5.2	111	0.26	1.41	35.3	7.91	0	1	36.7	81	25	134	85	129.667	Clear	15	145	5.1	50	5.27	4.1	0.338	7.1	404	97	Noninvasive ventilation
97	16	4	0	94	1	0	2	0	2	64	COVID-19	ACS	1.6	3.3	114	0.65	35.41	24.8	5.17	0	2	36.3	58	22	124	78	119.333	Clear	15	142	3.3	70	4.07	13.4	0.329	5.2	328	97	Noninvasive ventilation
88	19	5	2	108	2	2	3	0	2	78	COVID-19	Cerebral infarction	0.6	8.9	104	1.61	36.43	32.6	6.25	0	3	37.4	90	28	130	70	113.333	Irritability	11	134	3	70	3.12	18.2	0.294	10	324	95	Mask
225	22	5	4	161	3	2	6	1	1	71	COVID-19	NA	0.3	13.1	152	9	29.96	34.6	10.96	0	3	37.5	125	40	110	80	116.667	Irritability	11	147	3.8	104	9.16	8.2	0.434	14.1	193	79	Mask
212	14	7	2	124	2	2	3	0	1	64	COVID-19	NA	0.5	2.8	138	0.34	30.73	34.8	5.13	0	2	37.7	86	24	100	74	107.333	Irritability	11	142	4.8	102	8.75	5.8	0.399	3.6	89	76	Mask
138	19	6	3	143	3	3	4	1	1	73	COVID-19	H/DM/Cerebral infarction/heart failure	0.6	10.3	108	4.86	38.92	31.3	9.44	0	3	38.3	97	26	95	62	93.6667	Irritability	11	144	3.4	108	8.77	27.2	0.33	11.7	177	92	Mask
16	20	7	3	148	2	2	6	0	2	68	COVID-19	H/DM/Hyperlipidemia	1.1	9.2	135	9	12.32	25.7	8.12	0	3	36.9	132	24	110	63	99.6667	Irritability	11	165	3.9	114	16.38	10.9	0.45	10.8	101	93	Mask
73	27	9	4	196	3	2	6	1	1	66	COVID-19	H/DM	0.3	11.5	72	9	197.26	28.3	13.63	0	2	37.1	118	30	146	76	124.667	Irritability	11	141	4.1	600	35.35	7	0.206	12.2	157	86	Mask
211	26	8	3	175	2	1	4	0	2	85	COVID-19	H/COPD/renal failure/Atrial fibrillation	0.9	9.9	97	3.17	9.99	33	7.34	0	3	36.7	110	22	145	90	138.333	Irritability	11	133	4.7	415	26.01	5.1	0.29	11.5	238	80	Mask
139	23	6	3	157	2	2	6	1	1	67	COVID-19	H/ACS/DM	0.3	7.2	122	9	36.78	30.1	14.27	0	3	36.6	112	38	180	108	168	Irritability	11	132	3.7	76	5.78	23.1	0.344	7.7	182	73	Mask
227	17	5	3	139	3	2	3	0	1	69	COVID-19	H/ACS	0.4	3.2	126	9	33.38	28.4	6.23	1	3	36.3	98	25	130	70	113.333	Irritability	11	145	3.7	97	9.31	8.9	0.385	3.9	175	84	Mask
130	18	6	2	139	2	2	5	1	1	79	COVID-19	Compression fracture of lumbar spine	0.5	9.1	125	9	13.86	30	11.22	0	2	36.7	102	26	101	68	101.667	sleepiness	9	139	4.5	83	5.52	9.8	0.36	10.1	231	83	Mask
195	32	11	3	158	2	1	3	1	1	78	COVID-19	H/Cerebral infarction	1.5	4	162	2.3	75.63	28	8.26	0	2	38	94	18	188	86	148.667	sleepiness	9	151	6.3	531	28.38	12.5	0.477	6	114	84	Mask
163	22	6	2	154	2	2	4	0	2	94	COVID-19	H/Alzheimer's disease	0.9	1.8	129	1.13	31.15	30.4	8.42	1	1	36.5	56	23	188	88	150.667	sleepiness	9	142	3.6	54	5.18	8.1	0.397	3.1	178	92	Mask
128	26	7	4	141	3	2	5	1	2	71	COVID-19	H/	0.8	14	139	3.49	35.12	27.8	7.88	0	3	36.3	100	31	135	75	120	sleepiness	9	138	3.4	71	7.84	21.4	0.388	15.1	229	70	Mask
113	26	6	2	128	4	1	4	1	2	68	COVID-19	H/DM	0.4	3	97	0.52	36.64	30.5	4.47	0	3	38	98	22	130	80	123.333	sleepiness	9	141	3.3	48	3.65	12.1	0.285	3.8	204	80	Mask
140	20	6	2	137	0	1	3	0	2	87	COVID-19	H/CAS/DM/Cerebral hemorrhage	1.9	3.4	105	0.35	0.93	36.2	5.33	0	3	37.5	82	18	130	80	123.333	sleepiness	9	138	4.6	73	4.36	3.4	0.344	5.9	205	85	Mask
187	24	10	3	160	2	2	5	1	1	80	COVID-19	DM/COPD/Cerebral infarction	0.7	6.2	127	9	48.76	42.2	11.91	0	3	36.8	110	23	130	80	123.333	sleepiness	9	140	4.5	179	17.06	14.6	0.372	7.8	90	89	Mask
114	25	7	2	143	3	2	6	0	1	73	COVID-19	COPD	0.6	6.2	121	9	27.63	25.6	6.6	1	3	38.4	120	29	117	76	115	sleepiness	9	144	3.5	62	6.56	6	0.373	7.1	362	74	Mask
137	24	8	2	124	3	2	6	1	2	74	COVID-19	ACS/Cerebral infarction	1	1.6	108	0.35	6.5	38.2	4.53	0	2	38.5	90	28	130	70	113.333	sleepiness	9	140	4	49	2.55	8.1	0.318	3	99	90	Mask
12	29	12	4	148	2	2	7	0	2	68	COVID-19	H/gout	0.9	7.9	126	9	36.6	30.2	7.69	1	3	37.6	103	38	126	76	118	coma	6	155	4.1	64	7.92	21.8	0.366	9.4	95	80	Mask
19	28	7	4	152	3	2	8	1	1	72	COVID-19	COPD	1.9	13.4	158	9	36.14	26.3	6.9	0	3	37	115	30	130	85	128.333	coma	6	138	3	108	7.48	19.7	0.479	16.3	187	75	Mask
223	23	6	2	136	2	2	6	1	2	86	COVID-19	ACS	0.8	6	126	0.84	3.33	33.9	8.79	0	3	36.9	103	24	118	84	123.333	coma	6	143	3.3	68	4.13	9.6	0.38	7.3	335	78	Mask
40	16	7	1	136	2	0	4	0	1	86	COVID-19	Pacemaker implantation	1	3	112	9	35.72	29.2	5.61	1	3	38.9	71	22	126	78	120	Clear	15	132	3.9	95	4.69	9.8	0.317	4.5	100	92	Mask
104	15	3	1	97	1	1	2	0	2	67	COVID-19	Hyperlipidemia	0.4	9	136	5.52	66.86	29.7	6.82	0	3	36	68	26	136	78	123.333	Clear	15	142	4.6	63	5.19	13.9	0.411	9.7	298	88	Mask
192	18	6	0	102	2	0	2	0	1	62	COVID-19	tuberculosis	0.7	2.2	116	2.02	27.86	32.1	6.39	0	2	36.5	110	20	120	89	129	Clear	15	138	4.4	381	4.07	19.7	0.347	3.6	299	89	Mask
22	13	4	2	123	1	1	2	0	1	83	COVID-19	NA	0.5	9.9	138	0.32	157.89	27.5	8.4	0	3	36.6	80	22	128	75	117.667	Clear	15	133	4.8	72	9.18	21.5	0.405	10.6	300	92	Mask
34	13	4	1	101	1	0	3	0	1	61	COVID-19	NA	0.6	6.1	142	0.06	34.73	37.3	5.9	0	3	39.2	78	20	116	65	103.667	Clear	15	137	3.7	133	9.24	3.6	0.427	7.2	195	95	Mask
37	10	3	1	102	0	1	2	0	1	62	COVID-19	NA	1.8	8.9	111	0.23	1.85	32.4	7.26	0	2	37.3	80	20	99	60	93	Clear	15	142	3.6	43	5.82	15.8	0.33	11.2	323	96	Mask
66	18	8	1	128	2	0	3	1	1	78	COVID-19	NA	0.4	12.4	107	1.15	35.91	29	8.85	1	3	38.5	85	20	120	70	110	Clear	15	140	3.6	138	6.76	7.4	0.31	13.3	90	88	Mask
78	14	3	1	108	2	1	2	0	2	78	COVID-19	NA	0.4	3.1	118	5.16	79.16	32.9	9.32	0	3	37.4	78	26	130	72	115.333	Clear	15	142	3.6	57	3.38	7.1	0.357	3.5	186	92	Mask
148	12	5	0	74	2	0	3	0	1	64	COVID-19	NA	0.8	3.4	130	0.01	29.53	35.9	5.63	0	2	39.2	98	20	120	70	110	Clear	15	138	3.5	69	6.13	7.2	0.359	4.8	90	88	Mask
154	18	3	2	128	2	1	2	0	1	88	COVID-19	NA	0.4	2	112	4.26	35.47	26	7.44	0	3	36.5	61	24	155	86	137.667	Clear	15	142	4.8	91	8.76	11.8	0.337	2.5	275	95	Mask
159	14	3	1	126	1	1	2	0	1	76	COVID-19	NA	0.5	7.1	130	7.53	35.02	23	5.04	1	3	37.3	76	26	122	88	128.667	Clear	15	137	5	94	6.96	11	0.388	8.3	337	88	Mask
169	14	3	0	103	2	1	4	0	2	63	COVID-19	NA	0.6	4.6	110	0.32	2.89	38.3	8.5	0	1	36.9	128	26	153	89	140	Clear	15	141	4.4	64	4.2	7.8	0.352	5.2	393	95	Mask
178	11	3	1	93	2	0	2	0	1	73	COVID-19	NA	0.6	4.9	161	0.35	36.63	37.8	5.57	1	3	37	100	21	130	70	113.333	Clear	15	134	4.2	77	6.37	17.9	0.481	6	164	96	Mask
182	14	4	2	120	2	1	3	0	1	80	COVID-19	NA	0.5	4.4	120	9	55.14	25.4	6.94	0	3	37.2	102	28	119	78	117.667	Clear	15	140	4.4	57	9.57	16.7	0.348	5.2	109	91	Mask
190	14	3	0	94	1	1	2	1	2	64	COVID-19	NA	0.4	7.8	125	2.31	35.76	34.8	6.21	0	3	36.6	88	25	125	75	116.667	Clear	15	134	3.4	46	4.69	6.8	0.359	8.7	231	84	Mask
197	15	3	1	127	1	1	2	0	1	87	COVID-19	NA	0.7	3	121	0.57	34.77	28.4	6.99	0	2	36.4	63	24	140	76	122.667	Clear	15	142	3.7	76	4.89	10.7	0.361	4.1	170	91	Mask
145	18	5	1	112	1	0	1	0	1	72	COVID-19	H/renal failure	0.7	3.7	61	0.8	2.2	28.3	4.35	1	3	38.7	80	20	130	78	121.333	Clear	15	143	4.1	188	6.64	4.2	0.207	4.5	174	91	Mask
86	18	4	2	106	3	0	4	0	1	66	COVID-19	H/Cerebral infarction	0.5	4	130	0.19	33.85	31.1	7.48	0	3	38.5	90	22	130	80	123.333	Clear	15	139	3.3	138	7.52	17.4	0.377	4.6	200	92	Mask
77	18	3	1	97	1	0	3	0	2	67	COVID-19	H/Hyperthyroidism	0.1	7.1	123	3.88	13.62	25.8	5.23	0	3	36.7	50	21	132	69	113	Clear	15	141	3.1	51	5.98	7	0.383	7.3	178	92	Mask
91	14	3	1	66	1	0	3	0	2	66	COVID-19	H/Hyperlipidemia	1.3	5.2	121	0.18	6.11	42.5	5.44	0	1	38.8	85	19	150	80	130	Clear	15	143	4.3	78	3.91	7.4	0.365	6.7	220	92	Mask
61	12	5	2	97	1	0	2	0	2	67	COVID-19	H/DM	2.1	1.7	100	0.16	3.41	36.5	6.62	0	3	36.2	81	22	114	72	110	Clear	15	143	5.3	126	7.74	7.5	0.302	4.2	150	89	Mask
109	14	3	2	111	1	1	2	0	1	71	COVID-19	H/ACS/DM	0.3	5.4	117	4.13	64.86	30.1	9.25	0	3	36.8	76	27	130	79	122.333	Clear	15	143	3.9	102	8.68	13.2	0.347	5.8	151	92	Mask
28	11	3	2	88	1	0	1	0	1	68	COVID-19	H	0.7	6.1	146	0.01	38.15	30.2	19.95	0	3	36.5	92	20	150	80	130	Clear	15	131	3.7	86	7.64	7.5	0.433	7.2	175	91	Mask
106	14	4	1	83	3	1	3	0	2	63	COVID-19	H	0.7	5.5	126	0.54	36.93	38.3	5.54	0	3	38.3	90	35	120	65	105	Clear	15	139	3.3	60	2.51	24	0.33	6.5	154	94	Mask
132	17	3	1	109	3	1	3	0	1	69	COVID-19	H	0.8	3.6	121	3.53	23.41	25.7	5.56	0	2	38.2	103	26	117	77	116	Clear	15	139	3	76	3.56	11.8	0.356	5	203	93	Mask
151	14	3	1	67	1	0	1	0	2	67	COVID-19	H	0.5	3.9	111	0.8	30.97	38.4	5.88	0	2	38.3	75	20	130	80	123.333	Clear	15	135	3.2	73	4.97	8	0.331	4.8	264	95	Mask
175	15	5	2	129	2	1	3	0	1	69	COVID-19	H	0.6	6.7	118	6.62	36.48	27.3	7.28	0	2	36.8	106	26	117	63	102	Clear	15	143	4.3	292	17.53	3.7	0.341	7.7	208	90	Mask
188	14	4	1	95	3	0	4	0	2	65	COVID-19	H	1.2	1.6	138	0.14	5.21	36.7	7.6	0	1	38.5	107	18	110	70	106.667	Clear	15	142	3.3	55	3.9	7.8	0.417	3.2	148	81	Mask
218	11	3	1	76	0	0	1	0	1	66	COVID-19	H	0.5	4	150	9	28.76	34.6	7.74	0	3	37.7	80	20	120	80	120	Clear	15	141	4.2	72	4.52	5.7	0.444	4.5	211	94	Mask
231	12	3	0	104	2	1	3	0	1	64	COVID-19	H	1	4.4	138	9	71.69	29.2	6.25	0	3	37.8	106	24	138	87	133	Clear	15	142	3.9	73	3.77	7.3	0.403	5.9	216	92	Mask
54	11	4	1	122	0	0	1	0	1	72	COVID-19	DM	0.8	4.1	158	0.16	37.86	34.2	14.94	0	3	37	80	18	110	70	106.667	Clear	15	131	3.9	75	5.82	14.8	0.464	5.3	124	90	Mask
75	16	5	2	111	3	1	2	0	1	71	COVID-19	DM	0.9	11.3	133	0.27	34.37	32	11.91	0	2	37	99	24	125	92	133.667	Clear	15	137	4	179	8.18	6.3	0.399	13.3	281	88	Mask
108	16	4	1	105	1	0	3	0	1	65	COVID-19	DM	0.4	4.1	120	0.56	37.96	28.9	5.95	0	3	39.1	86	20	130	71	114.333	Clear	15	136	3.4	89	3.74	9.4	0.356	4.6	131	91	Mask
181	20	4	1	111	4	1	5	0	2	61	COVID-19	DM	0.9	2.3	127	0.16	23.81	38.9	6.82	0	2	38.5	92	40	147	98	147	Clear	15	142	4.2	46	3.58	7.3	0.403	3.5	106	80	Mask
226	12	3	0	101	2	0	2	0	1	61	COVID-19	DM	1.6	3	163	0.75	151.97	32.6	5.58	0	3	37.7	98	21	116	77	115.667	Clear	15	131	3.5	75	4.68	10.6	0.48	5.4	183	91	Mask
147	11	4	1	85	2	1	2	0	1	65	COVID-19	COPD	1.2	3.2	132	0.91	19.93	32.5	5.85	1	3	36.2	92	24	142	88	135.333	Clear	15	141	4.2	81	4.24	12.7	0.413	5	146	93	Mask
215	11	3	2	92	1	0	1	0	2	82	COVID-19	COPD/DM	1.6	3.3	115	0.25	4.18	44.3	15.11	0	1	36.8	98	20	140	80	126.667	Clear	15	137	4.6	93	7.58	7.8	0.329	5.7	266	95	Mask
136	25	12	3	211	3	2	5	1	2	61	COVID-19	Ca	0.9	2.3	73	1.06	35.87	24.6	5.89	0	3	36.8	110	32	89	52	81.6667	Clear	15	129	4	681	36.55	68.1	0.214	3	44	90	Mask
52	14	3	0	124	3	1	3	0	2	64	COVID-19	Ca	1.6	2.3	106	0.02	25.74	32.3	5	0	2	38	9	21	96	68	100	Clear	15	140	4	51	3.32	5.3	0.315	4.4	214	91	Mask
162	15	3	2	113	2	1	2	0	2	83	COVID-19	ACS/Alzheimer's disease	0.5	8	102	9	36.02	26.2	5.44	0	3	36.9	100	27	152	89	139.667	Clear	15	143	3.6	63	7.61	13.7	0.322	8.9	224	94	Mask
196	11	3	2	86	2	1	3	0	2	66	COVID-19	ACS(PCI)	1.4	7.6	118	1.28	14.26	28	6.99	0	2	37	100	30	120	80	120	Clear	15	139	4	60	3.8	14.5	0.372	9.6	296	87	Mask
1	18	4	2	124	3	1	3	1	1	84	COVID-19	H/COPD/Atrial fibrillation	0.3	16.7	157	5.87	148.23	28	5.43	0	2	36.9	105	27	152	104	154.667	Clear	15	151	3.8	87	9.37	29.5	0.491	17.6	165	92	Mask
3	16	7	1	110	2	0	3	0	1	70	COVID-19	H/ACS/DM	0.7	2.5	120	0.01	1.44	35.6	9.82	0	3	38.8	80	20	158	90	142.667	Clear	15	141	3.9	79	4.61	6.6	0.321	3.4	88	93	Mask
5	27	7	1	135	4	1	6	1	1	65	COVID-19	H/ACS(PCI)/HF	0.6	1.9	162	0.12	36.6	34.9	9.86	1	3	39	130	25	140	80	126.667	Clear	15	137	3.4	85	4.39	10.7	0.492	2.6	85	90	Mask
204	19	5	3	114	1	1	4	0	2	84	COVID-19	COPD/ACS/Cerebral infarction	0.4	10.1	99	1.63	28.07	25.4	15.21	0	2	37.3	110	20	108	64	100	sleepiness	9	132	3.8	43	8.41	10.8	0.288	10.6	318	92	Nasal catheter
70	11	2	1	70	2	0	2	0	2	70	COVID-19	Lumbar disc herniation	1.2	1.6	90	1.3	24.89	27.1	4.74	0	2	36.4	82	22	128	74	116.667	Clear	15	145	3.1	47	1.46	6.7	0.269	3.3	384	95	Nasal catheter
122	12	4	1	55	3	0	3	0	2	65	COVID-19	Lumbar disc herniation	1.1	1.8	131	0.21	7.55	35.6	6.15	0	2	38.7	90	20	130	70	113.333	Clear	15	139	3.3	68	3.33	3.5	0.344	3.2	109	96	Nasal catheter
25	9	6	1	55	1	0	1	0	2	65	COVID-19	Cerebral infarction	1.2	1.1	119	0.08	23.69	36.7	5.66	0	2	36.2	85	20	20	70	76.6667	Clear	15	143	3	59	5	6.7	0.354	2.6	92	94	Nasal catheter
144	9	2	1	79	0	0	1	0	1	79	COVID-19	Cerebral infarction	1.1	4.1	116	0.05	33.64	37.3	5.64	0	1	36.6	80	20	140	80	126.667	Clear	15	145	3.8	73	4.45	14.3	0.339	6.1	203	90	Nasal catheter
26	13	2	0	53	2	1	4	0	2	63	COVID-19	scleroderma	0.8	5.8	107	0.01	6.99	31.4	4.46	0	2	36.9	114	25	111	70	107	Clear	15	140	4.1	90	4.15	8.3	0.327	7.5	310	94	Nasal catheter
95	4	2	0	74	0	0	1	0	2	64	COVID-19	Hyperlipidemia	0.8	3.7	122	0.68	9.64	32.2	15.13	0	2	37.1	86	20	117	64	103	Clear	15	139	3.7	69	4.54	6	0.366	4.8	459	94	Nasal catheter
126	8	4	1	70	2	0	2	0	1	70	COVID-19	tuberculosis	0.3	2.6	139	0.33	26.02	32.5	6.95	0	2	37.4	101	20	137	77	122.667	Clear	15	139	3.7	61	4.66	8.4	0.395	3	98	95	Nasal catheter
235	8	2	0	52	2	1	3	0	2	62	COVID-19	NA	0.9	3.1	137	0.1	36.38	34.4	12.57	0	3	36.3	104	26	127	79	121.333	Clear	15	141	4.2	68	3.11	5.7	0.412	4.2	222	91	Nasal catheter
24	9	2	0	61	2	0	4	0	1	61	COVID-19	NA	1	4.3	145	0.12	28.34	35.3	5.91	0	1	38.9	89	21	130	80	123.333	Clear	15	139	3.8	80	3.6	5.7	0.422	5.7	195	98	Nasal catheter
29	11	2	1	57	2	1	2	0	2	67	COVID-19	NA	0.8	0.7	121	1.17	24.37	34.5	6.99	0	2	36.7	74	25	120	72	112	Clear	15	144	4.1	65	5.1	3.9	0.363	1.7	165	92	Nasal catheter
31	10	2	1	68	0	0	1	0	1	68	COVID-19	NA	1	2.7	128	0.41	0.54	33	4.77	0	1	37.5	77	20	130	90	133.333	Clear	15	142	5	94	6.32	9	0.39	4	205	92	Nasal catheter
39	9	4	0	63	1	0	1	0	1	63	COVID-19	NA	0.5	1.2	126	0.22	4.1	36.8	5.31	0	3	37.1	80	20	120	80	120	Clear	15	141	4.1	85	4.38	9	0.377	2	120	95	Nasal catheter
49	11	3	0	71	1	0	1	0	2	61	COVID-19	NA	0.8	2.3	94	0.36	0.22	35	4.63	0	1	37.8	70	18	120	70	110	Clear	15	142	4.3	45	4.04	19.1	0.275	3.5	364	94	Nasal catheter
60	8	2	1	56	0	0	1	0	2	66	COVID-19	NA	1.9	1.6	129	0.03	7.01	39.5	5.07	0	1	36.8	82	19	130	80	123.333	Clear	15	144	4.1	66	5.89	4.3	0.39	4	257	95	Nasal catheter
62	11	5	2	111	1	1	3	0	1	71	COVID-19	NA	0.4	5.2	119	2	38.14	29.5	7.22	1	3	36.7	83	30	130	85	128.333	Clear	15	138	3.7	76	4.76	7.1	0.351	5.8	149	91	Nasal catheter
65	12	2	1	60	1	1	2	0	2	70	COVID-19	NA	1.8	3.9	125	0.47	7.97	33	9.36	0	2	36.6	63	29	132	85	129	Clear	15	144	3.1	65	3.82	9.8	0.376	6.4	330	96	Nasal catheter
72	13	3	1	81	3	1	4	0	1	71	COVID-19	NA	0.9	3.7	136	1.9	37.23	31.7	7.08	0	3	39	93	24	130	70	113.333	Clear	15	139	3.6	84	5.61	8.7	0.413	5	227	89	Nasal catheter
74	11	6	2	74	1	0	3	0	1	74	COVID-19	NA	0.9	3.2	137	0.82	33.6	34.6	6.32	0	2	38.8	80	19	136	70	115.333	Clear	15	133	4.1	91	7.11	19.3	0.402	4.5	90	94	Nasal catheter
82	9	2	0	53	2	1	2	0	2	63	COVID-19	NA	1.5	1.6	120	0.75	4.79	34.9	4.55	0	1	36.7	66	22	150	105	155	Clear	15	143	3.6	57	5.58	10.2	0.361	3.6	209	96	Nasal catheter
102	12	3	1	87	1	0	1	0	1	77	COVID-19	NA	0.4	3.7	121	0.14	34.56	32.1	5.18	0	2	38.1	79	18	134	84	128.667	Clear	15	132	4.1	57	5.37	7.2	0.352	4.3	156	94	Nasal catheter
103	11	2	1	58	0	0	1	0	2	68	COVID-19	NA	0.7	3	114	1.54	6.24	30.3	5.12	0	2	36.5	82	20	138	92	138	Clear	15	144	4.2	51	3.56	8.2	0.329	4.2	304	97	Nasal catheter
115	12	4	1	57	3	1	2	0	2	67	COVID-19	NA	0.3	1.5	124	0.13	23.78	37.3	6.75	0	3	38	85	23	110	70	106.667	Clear	15	138	3.2	53	2.66	5.5	0.396	2	81	92	Nasal catheter
116	9	2	2	62	2	0	3	0	2	72	COVID-19	NA	1.1	4.2	100	0.26	1.22	31.9	7.68	0	1	36.7	104	22	154	92	143.333	Clear	15	144	4.6	82	8.39	6.7	0.31	6.1	305	97	Nasal catheter
118	15	2	2	72	1	0	1	0	2	72	COVID-19	NA	0.2	7.4	97	9	16.51	30.4	11.99	0	3	38.3	86	20	139	68	114.333	Clear	15	139	4.1	48	8.57	14.3	0.289	7.7	246	99	Nasal catheter
121	8	2	0	61	1	0	1	0	1	61	COVID-19	NA	1.2	2.2	137	0.18	2.86	38.5	11.26	0	1	36.8	86	20	130	80	123.333	Clear	15	140	3.9	40	2.98	9.9	0.408	3.7	271	95	Nasal catheter
125	10	2	1	85	1	1	2	0	1	85	COVID-19	NA	0.6	4.5	144	0.89	36.41	31.8	7.13	0	2	36.4	57	22	121	62	102.333	Clear	15	133	3	81	5.4	8.2	0.424	5.9	335	96	Nasal catheter
146	11	3	1	71	2	0	1	0	1	71	COVID-19	NA	0.8	3.3	135	0.09	13.05	30.9	4.49	0	2	38.4	94	16	130	70	113.333	Clear	15	143	4	86	5.43	9.1	0.411	4.4	132	98	Nasal catheter
149	12	2	1	68	0	0	1	0	2	78	COVID-19	NA	0.7	7.2	114	0.8	81.44	32.6	5.34	0	2	36.8	68	20	136	74	119.333	Clear	15	143	3	75	2.98	15.5	0.352	8.5	300	95	Nasal catheter
155	8	3	1	76	0	0	1	0	2	66	COVID-19	NA	1	5.9	121	0.32	32.02	33	20.69	0	1	36.4	76	18	120	75	115	Clear	15	139	4	61	5.4	8.4	0.384	4.2	190	92	Nasal catheter
167	7	2	0	63	0	0	1	0	2	63	COVID-19	NA	1	4.6	110	1.26	0.92	35.3	6.65	1	2	36.8	85	20	120	80	120	Clear	15	142	3.5	55	3.7	15.3	0.322	6.1	408	96	Nasal catheter
168	10	2	0	54	2	1	2	0	2	64	COVID-19	NA	0.7	1.5	116	0.3	37.25	31.4	5	0	3	36.7	72	23	120	60	100	Clear	15	143	3.4	41	3.56	9.1	0.359	2.6	193	92	Nasal catheter
183	6	3	1	55	2	0	1	0	2	65	COVID-19	NA	0.7	2.6	142	1.27	1.85	38.2	7.47	0	2	37.3	90	20	104	70	104.667	Clear	15	144	4	89	4.95	6.2	0.425	3.6	102	90	Nasal catheter
185	14	3	0	70	2	0	1	0	2	60	COVID-19	NA	0.4	2.4	96	0.39	38.03	28	5.59	0	2	38	84	20	120	70	110	Clear	15	143	3.1	61	2.3	12.5	0.289	2.9	200	92	Nasal catheter
186	13	3	1	71	1	0	1	0	1	71	COVID-19	NA	0.8	4.5	123	0.02	32.45	34.6	4.69	0	2	38.1	86	20	140	88	134.667	Clear	15	137	3.4	76	4.42	9.8	0.366	5.8	122	98	Nasal catheter
200	11	4	1	84	2	1	2	0	1	84	COVID-19	NA	1.7	2.9	121	0.18	32.9	33.3	4.72	0	1	37.8	96	28	134	84	128.667	Clear	15	140	3.8	80	4.4	19.1	0.355	5.3	92	95	Nasal catheter
203	8	2	0	51	2	0	1	0	2	61	COVID-19	NA	1.1	1.9	126	0.1	22.64	39.3	5.48	0	2	37.9	90	19	120	80	120	Clear	15	138	3.7	55	2.71	6.9	0.386	3.3	174	92	Nasal catheter
207	12	5	1	62	3	0	4	0	2	72	COVID-19	NA	0.6	11.3	118	0.12	28.93	34.5	9.26	0	1	38.8	86	22	130	100	143.333	Clear	15	141	3.6	100	3.9	24.4	0.363	12.2	133	96	Nasal catheter
210	11	2	0	60	2	0	3	0	1	60	COVID-19	NA	0.3	2.7	134	0	37.48	32	10.45	0	2	38.9	80	20	116	76	114.667	Clear	15	137	3.5	77	3.97	8.4	0.366	2.2	173	97	Nasal catheter
214	12	3	0	51	2	0	2	0	2	61	COVID-19	NA	0.6	2	128	0.27	39.01	31.1	4.34	0	2	37.6	80	21	120	76	116	Clear	15	144	2.7	66	5.02	6.1	0.388	2.8	123	92	Nasal catheter
53	10	4	1	88	2	1	3	0	1	78	COVID-19	NA	1.5	3.5	131	0.24	30.12	36.6	4.47	1	1	36.6	102	24	150	80	130	Clear	15	138	4	57	4.77	8.8	0.376	5.9	148	92	Nasal catheter
55	13	4	1	70	2	0	1	0	2	70	COVID-19	NA	0.9	1.6	108	1.39	35.38	34.5	5.22	0	1	37.6	90	20	120	70	110	Clear	15	135	3.7	79	3.82	8.1	0.325	2.7	120	90	Nasal catheter
41	10	2	1	78	0	0	1	0	1	78	COVID-19	H/gout	1.9	7.7	120	0.09	33.3	33.3	4.34	0	1	36.8	75	20	140	90	136.667	Clear	15	140	4.1	101	5.31	6.8	0.346	11.2	167	91	Nasal catheter
48	7	7	0	82	1	0	1	0	1	62	COVID-19	H/Cerebral infarction/Cirrhosis	1.4	2	141	0	7.01	39.7	6.4	0	1	36.8	82	20	130	80	123.333	Clear	15	138	3.9	104	5.27	23.1	0.379	3.9	65	95	Nasal catheter
42	10	2	1	77	1	0	2	0	1	77	COVID-19	H/Cerebral infarction	0.8	4.3	125	0.57	16	31.2	4.86	0	3	37	76	21	142	85	132.333	Clear	15	145	4	93	2.92	10.4	0.371	5.8	326	96	Nasal catheter
158	8	2	1	69	2	0	2	0	1	69	COVID-19	H/Cerebral infarction	1.1	2.4	135	0.04	0.01	36.9	4.54	0	1	36.8	82	21	148	68	117.333	Clear	15	145	4.2	75	4.56	6.2	0.409	3.9	218	95	Nasal catheter
166	9	2	2	63	2	0	3	0	2	73	COVID-19	H/Valvular disease/Atrial fibrillation	1.1	4.3	140	0.01	36.78	35	8.1	0	2	36.2	105	21	108	79	115	Clear	15	139	3.4	65	7.71	5.8	0.405	5.8	168	95	Nasal catheter
20	8	2	0	61	1	0	1	0	1	61	COVID-19	H/DM/Cerebral infarction	0.8	2.8	129	0.08	35.42	36.4	4.3	0	3	37	98	20	140	86	132.667	Clear	15	140	3.9	87	4.67	13.6	0.379	4	169	90	Nasal catheter
184	18	6	2	136	2	1	3	0	1	66	COVID-19	H/DM/COPD/Cirrhosis/Cerebral infarction	0.5	3.7	96	2.09	0.96	29.1	6.22	1	2	37.3	110	28	170	90	146.667	Clear	15	143	4.6	155	10.31	17	0.293	4.5	50	92	Nasal catheter
18	9	2	1	72	0	0	1	0	1	72	COVID-19	H/DM/COPD	0.4	6.7	116	0.12	32.34	31.4	5.87	0	1	37.4	84	20	140	90	136.667	Clear	15	133	3.7	103	6.62	4.5	0.351	8	187	95	Nasal catheter
165	9	5	1	73	2	0	2	0	2	83	COVID-19	H/DM/COPD	0.5	4.9	113	0.23	1.95	39.8	10.65	0	1	36.5	95	22	140	80	126.667	Clear	15	137	3.9	114	6.32	5.2	0.354	5.9	86	96	Nasal catheter
110	15	6	1	98	2	0	2	0	2	68	COVID-19	H/DM/Ca	0.6	1.1	113	3.82	4.47	36.1	5.57	1	2	36.8	89	21	130	70	113.333	Clear	15	144	3.9	74	4.67	12.2	0.33	2.1	87	95	Nasal catheter
193	14	3	2	142	2	1	5	0	2	82	COVID-19	H/DM/Ca	1.3	6.9	119	0.53	21.36	34.5	7.74	1	1	36.8	130	38	140	80	126.667	Clear	15	137	4.2	65	3.47	23.1	0.346	9.2	259	92	Nasal catheter
80	10	4	1	65	1	0	1	0	1	65	COVID-19	H/DM/ACS	0.6	2	127	5.23	36.66	37.9	13.87	0	2	36.8	76	18	135	70	115	Clear	15	135	4.9	94	4.74	7.6	0.35	2.8	98	95	Nasal catheter
92	9	2	2	67	2	0	3	0	1	67	COVID-19	H/DM/ACS	1.1	1.7	154	0.09	2.02	36.3	6.92	0	1	36.6	48	22	100	60	93.3333	Clear	15	141	3.8	77	5.71	14.2	0.443	3.2	154	97	Nasal catheter
127	12	3	1	75	3	0	2	0	1	65	COVID-19	H/DM/ACS	0.6	2.5	127	0	34.75	37	19.02	0	1	38.1	105	20	150	80	130	Clear	15	137	4.1	85	6.06	5.8	0.387	3.4	150	96	Nasal catheter
32	9	2	1	69	1	0	2	0	2	79	COVID-19	H/DM	0.6	7	115	1.76	35.76	27.7	6.9	0	2	37	86	21	133	78	122.333	Clear	15	141	3.8	70	3.13	11.6	0.333	8.1	334	91	Nasal catheter
38	6	3	2	87	1	1	2	0	1	67	COVID-19	H/DM	0.8	4.2	145	6.44	35.67	34.7	6.92	0	3	37.2	81	24	118	68	107.333	Clear	15	136	4.8	123	11.85	8.3	0.416	5.5	188	90	Nasal catheter
45	6	2	2	56	1	0	2	0	2	66	COVID-19	H/DM	1.6	2.4	104	0.22	0.86	34.4	5.4	0	1	36.6	76	22	122	64	104.667	Clear	15	144	4.2	92	7.04	4.4	0.31	4.5	312	98	Nasal catheter
93	11	2	2	77	3	1	2	0	2	77	COVID-19	H/DM	0.8	3.5	126	0.11	26.41	29.5	6.04	1	3	38.4	90	24	120	60	100	Clear	15	138	3.1	55	5.67	7.6	0.38	4.8	333	92	Nasal catheter
98	11	4	1	56	2	0	2	0	2	66	COVID-19	H/DM	1.4	4.3	132	0.63	34.38	30.6	8.83	0	3	37	90	21	150	80	130	Clear	15	139	2.9	62	3.25	7.8	0.405	6	92	92	Nasal catheter
100	9	3	1	53	2	0	3	0	2	63	COVID-19	H/DM	0.6	1.8	120	0.05	30.65	40	8.07	0	3	38.6	72	17	130	60	103.333	Clear	15	144	4.5	62	3.24	6.5	0.35	2.5	113	96	Nasal catheter
117	10	3	2	59	1	0	1	0	2	69	COVID-19	H/DM	0.9	2.2	116	0.08	59.4	34.1	5.56	0	2	37.3	69	20	120	80	120	Clear	15	135	3.8	81	7.78	8.9	0.347	3.6	143	97	Nasal catheter
164	11	2	0	62	3	1	2	0	2	62	COVID-19	H/DM	0.7	2.8	111	0.27	1.41	33.4	8.6	1	3	36.8	91	23	156	97	149	Clear	15	139	3.4	43	4.07	19.7	0.33	3.9	172	86	Nasal catheter
17	7	4	0	80	1	0	2	0	1	60	COVID-19	H/COPD/DM/Cerebral infarction	0.3	8.8	136	5.87	35.94	26.6	32.12	0	3	36.8	106	20	152	88	138.667	Clear	15	134	3.6	72	5.37	12.8	0.399	9.5	99	91	Nasal catheter
44	9	2	1	82	0	0	1	0	1	82	COVID-19	H/COPD	2.1	4.2	109	0.12	1.92	38.8	4.46	0	1	36.8	78	20	130	80	123.333	Clear	15	141	4.3	93	6.21	8.2	0.328	7.1	160	96	Nasal catheter
133	10	2	1	80	1	0	2	0	1	80	COVID-19	H/COPD	1.3	3.2	141	0.56	4.75	36.9	4.63	0	1	36.9	102	20	158	84	136.667	Clear	15	142	4.3	76	6.95	8.8	0.443	5.2	231	96	Nasal catheter
142	7	2	1	80	3	1	2	0	2	90	COVID-19	H/COPD	1.5	1.7	107	0.71	1.95	30	4.48	0	2	36.8	93	22	101	68	101.667	Clear	15	139	4.3	76	4.11	10.2	0.321	3.7	303	96	Nasal catheter
205	16	2	1	81	3	0	3	0	1	71	COVID-19	H/COPD	0.4	9.6	92	2.25	96.72	25.1	5.26	0	2	38	110	21	154	89	140.333	Clear	15	146	4.4	83	5.96	4.6	0.289	10.5	260	95	Nasal catheter
143	9	2	1	95	1	0	2	0	2	75	COVID-19	H/Ca	0.9	5.4	138	3.27	35.26	35.4	5.13	0	2	36.8	85	22	125	75	116.667	Clear	15	140	4.5	60	5.16	9.7	0.423	6.7	261	95	Nasal catheter
123	11	2	1	126	1	0	1	0	1	76	COVID-19	H/Ca	0.8	4.7	96	0.57	35.82	23.1	5.63	1	2	36.1	93	20	130	80	123.333	Clear	15	142	3.7	78	6.78	5.8	0.288	6	211	96	Nasal catheter
21	8	2	3	70	1	0	2	0	2	80	COVID-19	H/ACS/Cerebral infarction	1.1	7.4	126	0.58	35.31	29.3	6.08	0	2	36.7	80	21	122	59	99.6667	Clear	15	142	3.3	58	7.37	14	0.353	8.8	264	96	Nasal catheter
85	10	2	2	114	1	1	3	0	1	94	COVID-19	H/ACS/Cerebral infarction	2.6	6.8	109	0.45	1.22	32.3	5.05	0	2	36.7	82	32	132	70	114	Clear	15	145	4.3	105	5.55	3.4	0.34	10.6	290	93	Nasal catheter
67	17	4	1	80	1	1	2	0	2	70	COVID-19	H/ACS/DM/heart failure	0.9	6	115	0.5	4.23	34.2	14.29	0	3	36.3	60	23	140	70	116.667	Clear	15	131	4.3	51	1.97	9.8	0.332	7.4	150	96	Nasal catheter
176	14	7	2	106	0	0	1	0	1	76	COVID-19	H/ACS/DM/renal failure	0.7	4	122	1.66	30.28	31.5	6.75	0	3	36.8	78	19	140	85	131.667	Clear	15	137	4.4	620	17.78	3	0.389	4.8	108	88	Nasal catheter
87	10	2	1	92	0	0	1	0	1	92	COVID-19	H/ACS/DM/Cerebral infarction	2.5	4.1	121	0.62	20.29	29.4	6.74	0	1	36.5	80	20	130	80	123.333	Clear	15	143	3.4	66	2.96	5.3	0.356	7.3	320	95	Nasal catheter
71	11	2	1	69	1	0	2	0	1	69	COVID-19	H/ACS/DM/COPD	1.4	4.2	123	0.02	4.23	41.6	5.42	0	1	36.8	68	22	150	80	130	Clear	15	144	4.2	83	2.79	4.5	0.382	6.3	184	95	Nasal catheter
81	10	2	1	56	0	0	1	0	2	66	COVID-19	H/ACS/DM	0.8	5.3	116	0.3	14.11	34.9	10.66	0	2	36.7	67	20	151	67	117.333	Clear	15	142	4.6	62	4.7	5.8	0.352	6.2	332	96	Nasal catheter
89	9	2	1	84	0	0	1	0	1	84	COVID-19	H/ACS/COPD	1.4	3.6	117	0.28	11.62	39	4.73	0	3	36.6	70	20	160	74	127.333	Clear	15	140	3.5	89	5.25	15.9	0.331	5.9	220	95	Nasal catheter
112	13	3	2	89	1	0	1	0	1	79	COVID-19	H/ACS/COPD	0.6	3.7	135	6.84	147.67	25	6.25	0	2	38.4	86	20	140	70	116.667	Clear	15	141	3.2	108	10.89	12	0.387	4.5	127	94	Nasal catheter
202	15	3	2	106	3	1	5	0	1	86	COVID-19	H/ACS/COPD	1.7	5.9	101	2.09	25.74	34.3	5.84	0	1	38.4	120	34	140	80	126.667	Clear	15	134	4.3	68	2.46	4.2	0.302	8.3	120	96	Nasal catheter
232	14	4	1	65	2	0	3	0	1	65	COVID-19	H/ACS/COPD	0.6	0.7	129	0.1	18.67	36.1	4.11	0	2	39.1	85	20	130	80	123.333	Clear	15	142	3.2	63	4.64	6.5	0.38	1.8	91	92	Nasal catheter
228	8	2	1	71	0	0	1	0	1	71	COVID-19	H/ACS(PCI)/COPD/DM	1.3	6.7	121	0.51	1.97	32.3	6.28	0	1	36.5	70	20	126	71	113	Clear	15	143	4	68	5.82	8.9	0.355	8.5	207	97	Nasal catheter
129	10	2	1	82	1	0	2	0	1	82	COVID-19	H/ACS(PCI)/COPD	0.7	4.4	125	0.47	6.84	33.3	6.07	0	2	36.7	83	21	178	87	146.333	Clear	15	144	3.6	66	5.36	7	0.359	5.6	213	92	Nasal catheter
153	13	3	1	75	3	0	1	0	1	75	COVID-19	H/ACS(PCI)	1.2	1.8	119	0.24	10.3	35	4.32	0	1	38.1	90	20	130	70	113.333	Clear	15	142	3.3	66	4	6.7	0.36	3.3	124	93	Nasal catheter
198	10	2	0	61	2	0	1	0	1	61	COVID-19	H/ACS	1.1	4.3	132	1.21	33.91	33.6	4.92	0	1	38.2	90	20	130	80	123.333	Clear	15	144	4.6	88	3.87	4.2	0.401	6.2	193	93	Nasal catheter
27	12	2	1	56	2	0	2	0	2	66	COVID-19	H	0.3	1.8	125	0.86	35.06	32.6	8.85	0	3	36.4	85	21	130	79	122.333	Clear	15	141	3.7	42	6.44	8.2	0.367	2.1	165	92	Nasal catheter
33	10	3	2	86	2	1	2	0	1	86	COVID-19	H	0.5	2.2	126	0.27	27.09	26.9	5.98	0	2	37.4	82	25	125	80	121.667	Clear	15	139	4.2	123	7.88	6.1	0.376	3.1	200	96	Nasal catheter
51	13	3	2	65	0	0	1	0	2	65	COVID-19	H	0.4	6.4	123	6.39	28.88	30.6	13.82	0	3	37.4	64	20	150	85	135	Clear	15	142	2.5	62	7.48	20.4	0.38	7.1	156	92	Nasal catheter
76	9	2	0	61	2	1	2	0	2	61	COVID-19	H	0.8	3.9	123	0.09	98.23	35	9.29	0	3	36.8	98	28	131	83	126.667	Clear	15	134	3.5	49	3.28	5.8	0.362	5	235	92	Nasal catheter
83	11	4	2	77	1	0	3	1	1	67	COVID-19	H	1.1	10.4	139	0.34	36.57	31.7	5.08	0	3	39	86	20	157	75	127.333	Clear	15	135	3.6	100	8.08	4.1	0.43	11.8	125	93	Nasal catheter
84	9	2	0	52	2	0	1	0	2	62	COVID-19	H	0.8	2.9	123	0.01	10.52	41.2	8.75	0	1	38.3	82	18	130	80	123.333	Clear	15	142	4.2	65	2.43	7.2	0.355	3.8	177	99	Nasal catheter
90	14	4	1	74	2	1	4	0	2	64	COVID-19	H	0.9	0.6	111	0.62	34	28.4	5.32	0	2	37.1	58	22	79	43	69.3333	Clear	15	146	3.1	47	2.2	7.1	0.335	1.7	122	96	Nasal catheter
96	9	2	1	55	2	1	3	0	2	65	COVID-19	H	1.1	3	116	0.04	2.14	34.2	2.96	0	1	36.7	106	22	144	107	155	Clear	15	145	4.6	63	3.33	6.4	0.357	4.7	347	97	Nasal catheter
135	8	2	0	50	2	1	2	0	2	60	COVID-19	H	0.6	5	122	1.26	29.2	35.7	7.04	0	3	36.8	90	23	148	80	129.333	Clear	15	139	3.2	61	2.86	13.9	0.371	6.1	236	91	Nasal catheter
170	11	2	1	75	0	0	1	0	1	75	COVID-19	H	0.9	3.5	129	0.04	13.41	34.8	8.41	0	3	37.8	85	20	120	80	120	Clear	15	137	3.4	83	5.77	12.3	0.384	4.6	213	95	Nasal catheter
173	15	2	1	67	4	1	4	0	1	67	COVID-19	H	0.7	1.1	140	0.53	37.49	39.8	5.46	0	2	38.8	90	29	150	86	136	Clear	15	141	4.3	76	4.61	10.4	0.391	2.2	161	93	Nasal catheter
177	10	2	0	62	2	0	2	0	1	62	COVID-19	H	1.5	5.9	128	0.35	1.95	35.5	13.4	0	2	38	106	20	150	77	127	Clear	15	138	4	80	4.11	14.3	0.382	8.1	204	98	Nasal catheter
179	11	2	1	65	2	0	4	0	1	65	COVID-19	H	1.6	3.7	128	0.05	9.94	38.9	7	0	1	36	123	21	123	73	114	Clear	15	144	3.2	68	5.24	4	0.362	5.8	283	97	Nasal catheter
189	7	2	0	63	0	0	1	0	1	63	COVID-19	H	1.7	2.6	131	0.22	19.9	35.7	5.04	0	1	37.6	84	17	140	80	126.667	Clear	15	141	4.9	105	4.46	3.6	0.379	5.1	178	99	Nasal catheter
191	8	3	1	75	1	0	2	0	1	65	COVID-19	H	0.7	3.7	122	0.32	131.97	28.8	5.75	0	2	36.2	81	21	147	70	119	Clear	15	141	3.8	117	4.28	13.8	0.367	4.9	350	93	Nasal catheter
199	11	6	1	65	3	0	4	0	1	65	COVID-19	H	1	12.1	136	0.38	28.93	31	6.59	0	3	38.7	83	22	118	88	127.333	Clear	15	138	3.6	61	4.66	15.4	0.371	13.6	98	95	Nasal catheter
229	7	2	2	56	2	0	2	0	2	66	COVID-19	H	1	4.4	105	0.14	37.13	33.1	7.42	0	2	37.5	98	21	120	60	100	Clear	15	141	4	67	4.38	5.7	0.306	5.8	188	96	Nasal catheter
230	10	2	1	70	0	0	1	0	1	70	COVID-19	gout	1.2	4	167	0.08	1.09	41.7	8.35	0	0	36.6	80	20	130	80	123.333	Clear	15	144	4.4	107	6.33	7.8	0.533	6	183	94	Nasal catheter
206	11	2	2	89	2	1	4	0	2	79	COVID-19	DM/ACS/Atrial fibrillation	0.7	4.9	108	0.07	5.34	36.9	10.54	0	2	36.8	108	30	180	90	150	Clear	15	136	4	70	6.57	8.8	0.323	5.9	183	94	Nasal catheter
57	4	4	1	72	0	0	1	0	2	62	COVID-19	DM/ACS	0.5	6	116	0.02	30.45	29.3	16.13	0	2	36.8	85	20	105	60	95	Clear	15	132	3.6	113	6.45	5.8	0.34	6.7	191	94	Nasal catheter
36	9	2	3	88	2	1	4	0	2	68	COVID-19	DM	0.4	4	124	0.22	23.69	31.6	18.68	0	2	36.9	104	30	120	73	113	Clear	15	141	4	98	8.82	7.3	0.36	4.5	385	93	Nasal catheter
46	9	2	0	52	3	0	3	0	2	62	COVID-19	DM	1.3	1	107	0.14	0.13	36.2	5.39	0	1	36.6	102	22	124	86	127.333	Clear	15	143	4.4	63	5.4	4.8	0.324	2.7	238	96	Nasal catheter
59	9	2	0	54	3	0	2	0	2	64	COVID-19	DM	1.4	2.2	124	0.56	0.91	34.6	10.7	0	3	36.8	91	21	148	88	137.333	Clear	15	145	3.8	45	2.81	11.4	0.364	3.9	194	96	Nasal catheter
79	10	2	0	53	1	1	2	0	2	63	COVID-19	DM	1.5	2.3	123	0.74	3.94	32.6	5.14	0	3	36.4	66	23	133	85	129.333	Clear	15	142	3.6	51	2.94	8.6	0.329	4.2	277	98	Nasal catheter
161	12	2	1	58	1	1	2	0	2	68	COVID-19	DM	1.1	5.2	109	0.28	36.44	30.5	9.33	0	2	37.1	65	22	125	68	109.667	Clear	15	143	3.5	37	2.77	9.4	0.321	6.8	258	95	Nasal catheter
194	10	2	1	55	0	0	1	0	2	65	COVID-19	DM	0.7	3.5	133	0.15	24.19	35.6	11.34	0	2	36.5	72	18	130	80	123.333	Clear	15	138	3.9	45	3.66	4	0.374	7	236	98	Nasal catheter
221	9	2	1	78	1	0	2	0	1	68	COVID-19	DM	0.7	4.7	131	0.14	3.21	39.6	14.02	0	1	36.8	85	21	120	80	120	Clear	15	138	3.2	82	5.84	13.1	0.39	6	170	95	Nasal catheter
224	10	2	1	65	2	1	2	0	1	65	COVID-19	DM	0.8	9.7	131	9	5.77	29.9	7.44	0	3	37	93	23	158	117	169.667	Clear	15	139	3.5	71	6.24	10.9	0.426	11.2	284	90	Nasal catheter
94	7	4	1	84	0	0	1	0	1	84	COVID-19	COPD/Cerebral hemorrhage	1.3	4.8	147	0.09	7.14	36.8	12.03	0	1	36.8	87	20	104	63	97.6667	Clear	15	138	4.1	99	5.71	15.2	0.444	6.4	70	94	Nasal catheter
50	10	4	1	111	1	0	1	0	1	71	COVID-19	COPD/Cirrhosis	0.5	4.2	100	2.13	35.86	23.5	4.01	1	2	36.8	90	20	130	70	113.333	Clear	15	140	4.2	55	4.54	20.2	0.291	5.1	137	95	Nasal catheter
157	11	2	1	75	1	0	3	0	1	65	COVID-19	COPD/H/ACS	1	4.9	120	0.02	31.85	36.5	9.07	1	1	39	80	20	130	70	113.333	Clear	15	134	3.9	83	4.66	10	0.378	6.1	201	97	Nasal catheter
105	9	2	1	78	1	0	1	0	1	78	COVID-19	COPD/DM/H	1.4	5.5	132	0.08	7.14	37.5	6.41	0	1	36.6	90	20	120	70	110	Clear	15	145	4.1	79	5.03	7.7	0.401	7.3	233	94	Nasal catheter
152	9	3	1	93	1	0	2	0	1	83	COVID-19	COPD/ACS/Cerebral infarction	0.5	3.3	112	0.8	2.19	28.2	5.49	1	2	36.6	86	22	116	78	116.667	Clear	15	140	3.8	65	4.94	7	0.344	4.3	139	95	Nasal catheter
43	10	4	1	78	3	0	4	0	1	68	COVID-19	COPD	0.4	2.8	120	0.09	9.16	33.7	10.02	0	1	36.9	130	21	130	70	113.333	Clear	15	135	3.7	61	6.09	8.5	0.367	3.7	149	95	Nasal catheter
141	11	2	2	89	1	0	2	0	2	89	COVID-19	COPD	0.8	6.6	98	1.19	33.27	30.5	7.43	0	2	36.6	82	22	126	68	110	Clear	15	142	4.3	65	8.16	9.1	0.298	7.9	426	86	Nasal catheter
174	8	2	1	58	0	0	1	0	2	68	COVID-19	COPD	1.9	3.8	123	0	0	38.8	4.39	0	1	36.4	80	20	130	80	123.333	Clear	15	143	4.4	87	5.2	7.3	0.373	6.4	279	90	Nasal catheter
222	8	2	2	65	1	0	2	0	1	65	COVID-19	COPD	0.8	4.1	124	0.23	4.18	37.1	6.57	0	2	36.6	82	21	125	77	118.667	Clear	15	142	4.1	75	7.25	9.4	0.352	5	153	94	Nasal catheter
234	13	3	2	65	3	0	1	0	1	65	COVID-19	COPD	1.1	12.1	120	0.23	33.89	36	5.46	0	1	38.2	95	20	120	80	120	Clear	15	139	4.3	169	8.25	7.9	0.386	14.4	210	93	Nasal catheter
47	14	3	1	71	1	1	2	0	2	71	COVID-19	ACS/DM	1.1	3.4	115	0.06	4.64	31.5	4.7	0	1	37.1	52	24	144	88	136	Clear	15	144	3.9	57	5.2	2.5	0.347	5.3	176	86	Nasal catheter
208	10	4	0	71	2	0	4	1	1	61	COVID-19	ACS/DM	1.8	5.5	145	0.07	13.31	40.1	15.33	0	1	38.5	85	21	130	80	123.333	Clear	15	134	3.6	70	4.9	5.9	0.402	7.6	88	95	Nasal catheter
58	5	3	1	62	0	0	1	0	2	62	COVID-19	ACS(PCI)/DM	0.5	6	116	0.02	30.45	29.3	16.13	0	3	36.8	85	20	105	60	95	Clear	15	132	3.6	113	6.45	5.8	0.34	6.7	191	94	Nasal catheter
156	8	2	1	68	0	0	1	0	1	68	COVID-19	ACS(PCI)/DM	1.3	3.6	131	0.15	0.92	37.9	9	0	1	36.8	85	20	130	80	123.333	Clear	15	142	3.6	78	4.96	6.9	0.375	5	198	95	Nasal catheter
216	8	3	1	66	1	1	2	0	1	66	COVID-19	ACS(PCI）	2.3	4.8	107	0.78	2	24.8	4.7	0	1	36.3	89	23	124	80	121.333	Clear	15	143	3.7	125	6.22	4.3	0.322	8	277	96	Nasal catheter
35	13	2	1	57	1	1	2	0	2	67	COVID-19	ACS	0.9	3.6	123	0.1	33.02	36	5.87	0	2	36.8	80	26	145	86	134.333	Clear	15	139	3.4	50	3.14	7.9	0.355	4.9	165	95	Nasal catheter
124	12	3	1	58	2	0	4	0	2	68	COVID-19	ACS	0.7	3.6	118	0.03	33.05	31.3	3.69	0	3	38.8	86	21	120	80	120	Clear	15	140	3.1	57	1.9	6.7	0.342	4.6	145	96	Nasal catheter
171	7	2	1	79	1	0	2	0	2	89	COVID-19	ACS	1.3	2.3	108	1.47	23.21	31.6	4.49	0	1	36.7	79	21	140	62	108.667	Clear	15	143	3.9	59	5.86	6.5	0.332	4.1	241	95	Nasal catheter
172	8	3	1	68	1	0	1	0	1	68	COVID-19	ACS	1	2.4	117	0.14	33.58	32.3	5.3	0	1	36.8	84	16	130	70	113.333	Clear	15	139	4.2	65	4.82	6.6	0.324	3.9	149	97	Nasal catheter
219	12	2	1	65	1	0	1	0	2	65	COVID-19	ACS	1.2	5.1	123	0.68	32.26	34.6	5	0	2	37.6	100	20	120	80	120	Clear	15	136	3	82	4.66	13.3	0.257	7.1	197	94	Nasal catheter
6	10	2	0	72	3	0	4	0	1	62	COVID-19	NA	0.6	1.4	144	1.33	30.41	31.7	12.17	0	2	36.5	112	21	120	82	122	Clear	15	135	4.4	60	5.48	17	0.423	2.1	166	92	Nasal catheter
9	8	2	1	66	1	0	1	0	1	66	COVID-19	NA	0.9	2.3	138	0.25	18.09	30.5	5.31	0	2	36.9	70	20	119	77	116.667	Clear	15	143	4.5	64	3.58	9.2	0.43	3.7	204	95	Nasal catheter
11	9	2	1	72	2	0	2	0	1	72	COVID-19	NA	1.3	4.3	125	1.6	1.48	27.3	5.88	0	3	36.5	93	22	144	82	130	Clear	15	138	4.8	81	3.97	11.5	0.376	6	299	95	Nasal catheter
13	7	2	0	60	0	0	1	0	1	60	COVID-19	NA	1.4	3.9	151	0.04	1.77	43	4.1	0	3	36.2	77	20	167	97	152.667	Clear	15	142	5	70	2.66	7.7	0.45	5.8	221	96	Nasal catheter
15	11	2	1	55	0	0	1	0	2	65	COVID-19	NA	1.1	5.5	123	0.07	36.02	36	6.91	0	2	37.5	80	20	120	70	110	Clear	15	141	3.9	37	2.81	6.9	0.357	7.2	338	93	Nasal catheter
2	12	3	1	100	1	0	1	0	1	70	COVID-19	H/Ca	0.6	0.5	145	0.21	35.73	34.5	6.82	0	2	36.8	58	15	117	76	115	Clear	15	143	4	62	5.78	7	0.432	1.3	131	97	Nasal catheter
14	11	2	1	63	2	1	3	0	2	73	COVID-19	H	0.6	5.4	109	0.25	30.86	27.5	4.53	0	2	36.9	106	26	123	90	131	Clear	15	149	3.3	60	4.78	7.9	0.314	6.4	223	96	Nasal catheter
8	9	2	0	54	2	1	2	0	2	64	COVID-19	DM	1.6	3.2	106	0.17	36.43	32	4.11	0	3	37.5	90	28	130	70	113.333	Clear	15	142	4.1	64	2.65	9.8	0.321	5.2	205	91	Nasal catheter
4	10	2	2	98	1	1	2	0	1	68	COVID-19	CA/TB	0.3	6.9	112	5.75	36.58	27.7	7.63	0	3	36.7	84	25	142	82	129.333	Clear	15	154	4.5	95	10.59	15.3	0.341	7.9	216	95	Nasal catheter
